# Supplementary material for: Natural variations of TFIIAγ gene and LOB1 promoter contribute to citrus canker disease resistance in Atalantia buxifolia
Source: PLoS Genet. 2021 Jan 25;17(1):e1009316. doi: 10.1371/journal.pgen.1009316 (PMC7861543; doi:10.1371/journal.pgen.1009316)
Supplement: S3 Table — ATL and SWO represent Atalantia and sweet orange, respectively. T6, T24, and T48 represent the treatment time points (inoculation with Xcc at 6 h, 24 h and 48 h); C6, C24, C48 represent the control (inoculation with sterile water at 6 h, 24 h and 48 h). (XLSX) [file pgen.1009316.s010.xlsx]

## Sheet: S3 Table
S3 Table. All differentially expressed genes (DEGs) in Atalantia and sweet orange after Xcc inoculation.
Gene IDs	LOG2[fold change(ATL T6 vs ATL C6 )]	Gene IDs	LOG2[fold change(ATL T24 vs ATL C24 )]	Gene IDs	LOG2[fold change(ATL T48 vs ATL C48 )]	Gene IDs	LOG2[fold change (SWO T6 vs SWO C6)]	Gene IDs	LOG2[fold change (SWO T24 vs SWO C24)]	Gene IDs	LOG2[fold change (SWO T48 vs SWO C48)]
sb10993	1.33646	sb10787	1.67793	sb10253	1.59816	Cs1g_pb001040	3.37045	CsUn_pb021560	2.64363	Cs2g_pb023160	2.06883
sb18068	1.72626	sb11397	1.63461	sb10306	1.14979	Cs1g_pb003180	4.51795	CsUn_pb052620	2.09043	Cs3g_pb024130	3.38209
sb18920	1.50015	sb11448	1.08928	sb10409	1.63296	Cs1g_pb003260	4.00334	Cs1g_pb022490	1.16055	Cs7g_pb020590	2.35709
sb19820	1.94184	sb12163	1.6569	sb10475	1.33001	Cs1g_pb009980	5.22601	Cs2g_pb016220	1.11584	Cs7g_pb020690	3.11832
sb22591	1.53905	sb12790	1.39696	sb10724	1.53143	Cs1g_pb010000	4.38937	Cs4g_pb010000	1.30008	Cs1g_pb003260	1.89073
sb24847	1.54461	sb12925	1.24462	sb10755	1.50411	Cs1g_pb011390	2.64129	Cs4g_pb021520	1.27381	Cs1g_pb015430	1.59919
sb25913	1.18024	sb13028	1.53998	sb10759	1.00747	Cs1g_pb012760	2.11819	Cs5g_pb025460	1.44363	Cs1g_pb020740	1.29078
sb27313	1.36749	sb13259	1.57569	sb10793	1.27235	Cs1g_pb012780	2.71649	Cs5g_pb029620	1.33121	Cs2g_pb020970	1.4085
sb33030	1.52715	sb13307	1.34524	sb11030	1.71332	Cs1g_pb015790	2.25417	Cs6g_pb007230	1.03714	Cs2g_pb024680	1.29135
sb33937	1.64582	sb13779	1.98433	sb11058	1.22715	Cs1g_pb016240	2.28999	Cs6g_pb008710	1.11489	Cs4g_pb002030	1.59728
sb34750	1.47394	sb13829	1.72162	sb11088	1.3403	Cs1g_pb016250	2.0483	Cs1g_pb012640	-2.63848	Cs5g_pb009700	1.4551
sb35042	1.6733	sb13872	1.653	sb11093	1.10789	Cs1g_pb017940	6.1075	Cs4g_pb009110	-3.64588	Cs5g_pb013970	1.06865
sb38218	1.60324	sb14522	1.32763	sb11267	1.45273	Cs2g_pb003430	2.95981	Cs4g_pb012690	-2.20896	Cs5g_pb017030	1.47381
sb10825	3.53845	sb15228	1.57464	sb11310	1.1659	Cs2g_pb007870	2.51161	Cs2g_pb003470	-1.08063	Cs6g_pb011610	1.51562
sb20869	3.54544	sb15401	1.35039	sb11316	1.1869	Cs2g_pb016410	4.93657	Cs2g_pb003910	-1.00559	Cs6g_pb014410	1.37803
sb31931	2.48142	sb15845	1.46357	sb11452	1.3406	Cs2g_pb017170	2.80634	Cs2g_pb018750	-1.39155	Cs7g_pb027620	1.20516
sb32119	2.2501	sb16029	1.3258	sb11550	1.3312	Cs2g_pb018920	2.0377	Cs3g_pb001780	-1.06619	Cs8g_pb000970	1.21523
sb21295	-2.96999	sb17905	1.95277	sb12026	1.39711	Cs2g_pb019280	2.3583	Cs3g_pb014750	-1.35417	Cs8g_pb005310	1.62168
sb25662	-3.16908	sb19332	1.98546	sb12062	1.354	Cs2g_pb020430	3.60312	CsUn_pb005060	-1.23322	Cs8g_pb011980	1.13952
sb32133	-1.33014	sb19607	1.58513	sb12071	1.71495	Cs3g_pb011950	2.66248			Cs9g_pb006030	1.47296
		sb20059	1.23464	sb12093	1.51615	Cs3g_pb019710	2.72198			Cs9g_pb006510	1.46948
		sb21093	1.98373	sb12199	1.3481	Cs3g_pb022520	2.06344			Cs9g_pb019360	1.51846
		sb21155	1.14012	sb12401	1.22046	Cs3g_pb028520	2.42439			CsUn_pb047110	1.7453
		sb21181	1.263	sb12429	1.95636	Cs3g_pb029580	2.60612			CsUn_pb052970	1.76306
		sb21301	1.3598	sb12531	1.64843	Cs4g_pb014890	2.99268			Cs1g_pb021940	-2.0271
		sb21384	1.4775	sb12557	1.77741	Cs4g_pb017290	4.75265			Cs3g_pb002890	-2.88448
		sb22265	1.18922	sb12562	1.34562	Cs4g_pb023300	4.25085			Cs5g_pb005330	-5.17131
		sb23280	1.94745	sb12638	1.03375	Cs4g_pb025360	3.05483			Cs8g_pb002760	-2.04753
		sb24679	1.67048	sb12682	1.33278	Cs4g_pb025780	2.48561			Cs8g_pb010100	-2.17376
		sb24827	1.82203	sb12727	1.42927	Cs5g_pb000300	2.60933			CsUn_pb001070	-2.20316
		sb24898	1.45956	sb12829	1.77213	Cs5g_pb000340	2.49629			CsUn_pb033720	#NAME?
		sb25845	1.05917	sb12948	1.09778	Cs5g_pb002000	5.67565			Cs2g_pb020040	-1.59523
		sb25929	1.14127	sb13028	1.4781	Cs5g_pb008140	2.04049			Cs4g_pb018740	-1.65101
		sb26935	1.95878	sb13241	1.17871	Cs5g_pb009070	2.73994			Cs4g_pb022160	-1.41286
		sb27156	1.17404	sb13289	1.08342	Cs5g_pb010850	2.37144			Cs5g_pb029840	-1.80019
		sb27419	1.11929	sb13330	1.14456	Cs5g_pb011950	2.02662			Cs6g_pb016350	-1.55136
		sb28753	1.32988	sb13454	1.08356	Cs5g_pb023950	3.17447			Cs7g_pb023590	-1.44004
		sb29728	1.35566	sb13501	1.20581	Cs6g_pb002690	3.49764			Cs7g_pb025380	-1.05444
		sb29844	1.664	sb13696	1.05397	Cs6g_pb007440	2.73187			Cs9g_pb001230	-1.37221
		sb30700	1.39137	sb13705	1.09698	Cs6g_pb008420	3.76994
		sb31497	1.82058	sb13767	1.96675	Cs6g_pb015160	2.79878
		sb31527	1.3916	sb13779	1.71153	Cs6g_pb019820	2.11578
		sb31589	1.33575	sb13872	1.93227	Cs7g_pb009290	2.259
		sb31808	1.7635	sb13994	1.4714	Cs7g_pb017360	2.66258
		sb31937	1.61254	sb14013	1.45953	Cs8g_pb008920	4.72815
		sb32425	1.72781	sb14025	1.92255	Cs8g_pb011750	3.81225
		sb34228	1.52453	sb14185	1.34232	Cs8g_pb013190	2.95573
		sb34784	1.18986	sb14299	1.95433	Cs8g_pb014830	2.70082
		sb35142	1.14636	sb14549	1.29996	Cs8g_pb014850	3.42644
		sb35372	1.9848	sb14568	1.10303	Cs8g_pb016160	2.07306
		sb35397	1.1955	sb14622	1.08832	Cs8g_pb016280	2.23972
		sb35835	1.93253	sb14661	1.50341	Cs9g_pb008750	4.49255
		sb35847	1.41787	sb14670	1.42084	Cs9g_pb018590	3.52012
		sb36537	1.99253	sb14786	1.28056	CsUn_pb004940	2.52824
		sb36553	1.83584	sb14887	1.04196	CsUn_pb005050	4.75529
		sb37021	1.49448	sb14905	1.81575	CsUn_pb005060	2.34007
		sb10695	2.67	sb14966	1.03204	CsUn_pb052710	2.5414
		sb11281	3.80094	sb15201	1.22472	Cs1g_pb000260	1.7625
		sb11362	2.28894	sb15228	1.2113	Cs1g_pb001180	1.20441
		sb11510	3.14998	sb15246	1.39209	Cs1g_pb004010	1.39612
		sb11952	2.41593	sb15411	1.56136	Cs1g_pb004250	1.67071
		sb12345	3.16218	sb15462	1.09332	Cs1g_pb008790	1.71682
		sb12479	inf	sb15463	1.16509	Cs1g_pb009170	1.36878
		sb13309	2.9649	sb15489	1.21267	Cs1g_pb010150	1.69924
		sb14404	2.64402	sb15526	1.59377	Cs1g_pb011210	1.02984
		sb14805	2.74411	sb15533	1.61622	Cs1g_pb011720	1.13204
		sb16115	3.45927	sb15676	1.25763	Cs1g_pb014710	1.50596
		sb16244	2.47305	sb15711	1.53991	Cs1g_pb015050	1.19927
		sb16247	6.78672	sb15722	1.22445	Cs1g_pb016400	1.63326
		sb16753	2.13595	sb15840	1.17441	Cs1g_pb016550	1.41651
		sb16794	4.3778	sb15845	1.44318	Cs1g_pb020720	1.24022
		sb17803	2.24668	sb15881	1.41841	Cs1g_pb021090	1.08596
		sb18068	2.80542	sb16063	1.36636	Cs1g_pb021370	1.59509
		sb18100	3.68034	sb16121	1.60597	Cs1g_pb021420	1.05386
		sb18542	3.9032	sb16232	1.97879	Cs1g_pb025120	1.33233
		sb18920	4.16796	sb16272	1.5719	Cs1g_pb025410	1.21727
		sb19016	inf	sb16380	1.45697	Cs2g_pb001560	1.29849
		sb19169	2.73245	sb16516	1.29788	Cs2g_pb001940	1.6331
		sb19466	3.55668	sb16656	1.11156	Cs2g_pb002750	1.02785
		sb19480	3.18937	sb16720	1.29932	Cs2g_pb003380	1.68082
		sb19658	2.68716	sb16820	1.22217	Cs2g_pb003400	1.73228
		sb19682	5.52701	sb16853	1.02263	Cs2g_pb005200	1.12936
		sb19711	5.62274	sb16871	1.33574	Cs2g_pb006660	1.28005
		sb20869	3.53221	sb16940	1.28968	Cs2g_pb010090	1.45368
		sb21052	2.46189	sb17179	1.59807	Cs2g_pb010880	1.1128
		sb21214	2.31175	sb17203	1.57792	Cs2g_pb012940	1.92069
		sb21490	2.508	sb17226	1.53959	Cs2g_pb013000	1.22616
		sb21882	3.35426	sb17397	1.37891	Cs2g_pb018180	1.08568
		sb22888	4.0283	sb17399	1.95907	Cs2g_pb018880	1.16723
		sb22951	3.6011	sb17419	1.60867	Cs2g_pb018890	1.66158
		sb22977	2.17903	sb17443	1.38674	Cs2g_pb019150	1.12266
		sb23058	inf	sb17503	1.00521	Cs2g_pb022570	1.03297
		sb23323	2.24697	sb17742	1.04589	Cs2g_pb022580	1.22551
		sb23431	2.8968	sb17803	1.62304	Cs2g_pb024640	1.63577
		sb24527	2.48079	sb17964	1.38972	Cs2g_pb026270	1.57073
		sb24993	2.26671	sb18100	1.0737	Cs2g_pb026570	1.1273
		sb25480	3.60819	sb18383	1.19439	Cs2g_pb028830	1.25466
		sb25619	3.37308	sb18515	1.08672	Cs3g_pb000180	1.25081
		sb26188	4.33684	sb18555	1.80783	Cs3g_pb001780	1.41753
		sb26584	3.4233	sb18583	1.36436	Cs3g_pb002610	1.34994
		sb26585	3.23851	sb18661	1.7801	Cs3g_pb002890	1.19756
		sb26738	2.37362	sb18897	1.30909	Cs3g_pb003850	1.36556
		sb26764	2.72381	sb19152	1.28179	Cs3g_pb006300	1.41214
		sb26916	inf	sb19193	1.1892	Cs3g_pb006390	1.43944
		sb27531	3.31763	sb19282	1.41156	Cs3g_pb008660	1.08284
		sb27559	4.15631	sb19709	1.09336	Cs3g_pb012480	1.32489
		sb27679	2.38007	sb19818	1.1735	Cs3g_pb014630	1.32197
		sb27871	3.05588	sb19974	1.55691	Cs3g_pb015020	1.16829
		sb28217	2.6799	sb19980	1.59401	Cs3g_pb015080	1.86626
		sb28385	2.36978	sb20047	1.22368	Cs3g_pb016540	1.53234
		sb30360	2.14243	sb20150	1.29539	Cs3g_pb017330	1.88337
		sb30944	3.03836	sb20152	1.90193	Cs3g_pb019150	1.23148
		sb30992	2.38465	sb20220	1.39827	Cs3g_pb020900	1.79388
		sb31481	2.23264	sb20265	1.92034	Cs3g_pb021120	1.6837
		sb31906	3.4168	sb20281	1.30763	Cs3g_pb021690	1.04221
		sb31932	3.46987	sb20296	1.08108	Cs3g_pb024450	1.33826
		sb32715	2.06478	sb20379	1.7614	Cs3g_pb024800	1.36939
		sb33141	2.72267	sb20406	1.47245	Cs3g_pb025630	1.86527
		sb33493	3.668	sb20989	1.91039	Cs3g_pb026380	1.56736
		sb33568	2.5562	sb20999	1.82775	Cs4g_pb000420	1.10983
		sb33689	2.04823	sb21075	1.13966	Cs4g_pb003490	1.07996
		sb33874	inf	sb21214	1.17809	Cs4g_pb004610	1.15086
		sb33888	inf	sb21271	1.10281	Cs4g_pb009220	1.41447
		sb34245	2.65457	sb21434	1.53922	Cs4g_pb009230	1.23887
		sb34483	3.86357	sb21679	1.82692	Cs4g_pb009970	1.51977
		sb34606	3.01056	sb21798	1.50927	Cs4g_pb011950	1.19858
		sb34750	4.66248	sb21953	1.52443	Cs4g_pb012110	1.1938
		sb34769	2.03889	sb21980	1.60632	Cs4g_pb012560	1.79293
		sb36330	2.23596	sb22114	1.27824	Cs4g_pb012690	1.67652
		sb36676	2.89528	sb22166	1.77525	Cs4g_pb013050	1.04482
		sb36865	2.70567	sb22167	1.44584	Cs4g_pb014840	1.11484
		sb37300	3.14599	sb22241	1.57574	Cs4g_pb016000	1.50976
		sb38072	2.19033	sb22245	1.46744	Cs4g_pb017860	1.9372
		sb11301	-2.08233	sb22438	1.22075	Cs4g_pb018340	1.15837
		sb16667	-2.61744	sb22591	1.80209	Cs4g_pb019400	1.60396
		sb19306	#NAME?	sb22826	1.81238	Cs4g_pb019560	1.69054
		sb19803	-2.51065	sb22843	1.67958	Cs4g_pb019650	1.05085
		sb24099	-2.13169	sb22930	1.96163	Cs4g_pb020350	1.19022
		sb28902	-2.71439	sb22939	1.28196	Cs4g_pb021670	1.79726
		sb30603	#NAME?	sb22949	1.08493	Cs4g_pb024460	1.33327
		sb33753	#NAME?	sb23021	1.30128	Cs5g_pb002450	1.67176
		sb37572	#NAME?	sb23180	1.26564	Cs5g_pb003100	1.2196
		sb10526	-1.66711	sb23313	1.07294	Cs5g_pb005280	1.08108
		sb11035	-1.1074	sb23407	1.42484	Cs5g_pb006060	1.20625
		sb11351	-1.64683	sb23451	1.18186	Cs5g_pb006210	1.17412
		sb12915	-1.48073	sb23521	1.21911	Cs5g_pb007960	1.27352
		sb14380	-1.32959	sb23573	1.01207	Cs5g_pb015020	1.17584
		sb16561	-1.42969	sb23740	1.45751	Cs5g_pb016540	1.00654
		sb18352	-1.38878	sb23922	1.40908	Cs5g_pb016970	1.32848
		sb20113	-1.16672	sb24070	1.25892	Cs5g_pb017010	1.79926
		sb22161	-1.49203	sb24240	1.75129	Cs5g_pb018110	1.77353
		sb25235	-1.85749	sb24456	1.89171	Cs5g_pb018210	1.33112
		sb25889	-1.66796	sb24479	1.65983	Cs5g_pb019790	1.17243
		sb27011	-1.30281	sb24599	1.3983	Cs5g_pb022000	1.23721
		sb27231	-1.26315	sb24679	1.47737	Cs5g_pb023170	1.01662
		sb28411	-1.96538	sb24787	1.73788	Cs5g_pb024190	1.29508
		sb30144	-1.22998	sb24815	1.67334	Cs5g_pb024280	1.52089
		sb30800	-1.91197	sb24847	1.6073	Cs5g_pb027120	1.45379
		sb31096	-1.28248	sb24849	1.03829	Cs5g_pb030730	1.29704
		sb31904	-1.57436	sb24860	1.29452	Cs5g_pb031280	1.98142
		sb32088	-1.69371	sb24897	1.60773	Cs5g_pb032540	1.45773
		sb32119	-1.70104	sb24951	1.16157	Cs5g_pb033250	1.3328
		sb32379	-1.42965	sb24964	1.51908	Cs6g_pb002340	1.47465
		sb33930	-1.23824	sb24979	1.03662	Cs6g_pb002350	1.11743
				sb25020	1.18183	Cs6g_pb002990	1.37081
				sb25097	1.00512	Cs6g_pb003820	1.84668
				sb25372	1.16461	Cs6g_pb004150	1.07596
				sb26272	1.38029	Cs6g_pb005220	1.77441
				sb26356	1.35249	Cs6g_pb011700	1.48538
				sb26370	1.00772	Cs6g_pb012610	1.73557
				sb26399	1.36955	Cs6g_pb015130	1.34725
				sb26432	1.66607	Cs6g_pb016330	1.34267
				sb26452	1.53665	Cs6g_pb017670	1.1935
				sb26584	1.89438	Cs6g_pb019830	1.17108
				sb26604	1.33934	Cs7g_pb001880	1.85473
				sb26700	1.28939	Cs7g_pb002520	1.14341
				sb26833	1.08672	Cs7g_pb002940	1.61672
				sb26950	1.50023	Cs7g_pb003090	1.15686
				sb27027	1.7391	Cs7g_pb003170	1.14706
				sb27077	1.01934	Cs7g_pb005010	1.07462
				sb27090	1.59902	Cs7g_pb005030	1.58474
				sb27147	1.03701	Cs7g_pb007260	1.10722
				sb27333	1.60052	Cs7g_pb008680	1.04918
				sb27469	1.21041	Cs7g_pb009410	1.21396
				sb27512	1.18415	Cs7g_pb013350	1.10772
				sb27531	1.81574	Cs7g_pb016220	1.27782
				sb27572	1.31513	Cs7g_pb019690	1.39831
				sb27711	1.39372	Cs7g_pb020020	1.00595
				sb27737	1.66537	Cs7g_pb020390	1.86035
				sb27970	1.99032	Cs7g_pb023540	1.05027
				sb27998	1.04558	Cs7g_pb024880	1.21998
				sb28221	1.93385	Cs7g_pb024950	1.05404
				sb28295	1.11973	Cs7g_pb025620	1.52338
				sb28302	1.18723	Cs7g_pb026250	1.73226
				sb28338	1.21884	Cs7g_pb026640	1.83327
				sb28403	1.36152	Cs7g_pb027390	1.60763
				sb28457	1.75395	Cs7g_pb027440	1.05675
				sb28468	1.25235	Cs8g_pb000800	1.45743
				sb28670	1.48896	Cs8g_pb000850	1.1894
				sb28727	1.63979	Cs8g_pb001360	1.22717
				sb28770	1.58143	Cs8g_pb002760	1.73572
				sb28963	1.34467	Cs8g_pb003720	1.96801
				sb29071	1.45167	Cs8g_pb005510	1.69369
				sb29120	1.37675	Cs8g_pb007060	1.28531
				sb29210	1.09114	Cs8g_pb012040	1.54404
				sb29278	1.72573	Cs8g_pb012060	1.56059
				sb29294	1.58584	Cs8g_pb013160	1.01734
				sb29419	1.29485	Cs8g_pb013720	1.57027
				sb29521	1.73033	Cs8g_pb013810	1.24231
				sb29533	1.3099	Cs8g_pb014000	1.57173
				sb29577	1.44389	Cs8g_pb014400	1.05202
				sb29714	1.17296	Cs8g_pb016740	1.74011
				sb29764	1.08749	Cs8g_pb017760	1.31352
				sb29771	1.06813	Cs8g_pb018900	1.31212
				sb29852	1.53249	Cs8g_pb019300	1.33117
				sb29886	1.4162	Cs8g_pb020110	1.43632
				sb29972	1.98487	Cs9g_pb000220	1.30738
				sb30002	1.72254	Cs9g_pb001920	1.10563
				sb30018	1.82779	Cs9g_pb003030	1.07273
				sb30083	1.49366	Cs9g_pb003420	1.599
				sb30096	1.42869	Cs9g_pb005400	1.21826
				sb30097	1.72444	Cs9g_pb009220	1.14571
				sb30098	1.68016	Cs9g_pb010200	1.05048
				sb30134	1.03139	Cs9g_pb012960	1.33824
				sb30177	1.43772	Cs9g_pb016090	1.27618
				sb30261	1.22191	Cs9g_pb016270	1.1127
				sb30407	1.27661	Cs9g_pb018260	1.42293
				sb30525	1.07564	Cs9g_pb021150	1.00084
				sb30680	1.54397	CsUn_pb005010	1.6524
				sb30757	1.01205	CsUn_pb032210	1.20044
				sb30897	1.64043	CsUn_pb032560	1.34909
				sb30902	1.99696	CsUn_pb032620	1.63532
				sb30906	1.09803	CsUn_pb033880	1.18244
				sb30992	1.20934	CsUn_pb038900	1.18349
				sb31022	1.56281	CsUn_pb048560	1.08301
				sb31108	1.57313	CsUn_pb051270	1.05097
				sb31412	1.07581	Cs2g_pb008920	-3.31357
				sb31481	1.09858	Cs2g_pb017110	-2.40106
				sb31503	1.45365	Cs3g_pb006460	-2.151
				sb31589	1.64598	Cs3g_pb008440	-2.18959
				sb31694	1.54332	Cs3g_pb012890	-2.56221
				sb31699	1.18552	Cs3g_pb022160	-2.64766
				sb31963	1.34857	Cs4g_pb001570	-3.38303
				sb32119	1.37023	Cs4g_pb007140	-2.03925
				sb32250	1.13707	Cs4g_pb008970	-2.10185
				sb32373	1.30696	Cs4g_pb009110	-2.05163
				sb32519	1.02312	Cs4g_pb009380	-2.21894
				sb32523	1.00872	Cs4g_pb010730	-2.64924
				sb32628	1.89864	Cs4g_pb011560	-2.44599
				sb32714	1.0517	Cs4g_pb016730	#NAME?
				sb32768	1.35326	Cs4g_pb021540	-2.12288
				sb32859	1.54664	Cs5g_pb015500	-2.40387
				sb33034	1.81752	Cs6g_pb003430	-2.46762
				sb33063	1.52506	Cs6g_pb016770	-3.32299
				sb33084	1.72226	Cs8g_pb002880	-2.35297
				sb33248	1.21423	Cs8g_pb003780	-2.34552
				sb33309	1.58579	Cs8g_pb018360	#NAME?
				sb33341	1.13136	Cs9g_pb020650	-3.52155
				sb33455	1.6011	CsUn_pb005990	-2.57143
				sb33568	1.22451	CsUn_pb021410	-2.16874
				sb33595	1.78069	Cs1g_pb002100	-1.1058
				sb33649	1.30544	Cs1g_pb002980	-1.83583
				sb33654	1.32531	Cs1g_pb006990	-1.11621
				sb33663	1.11235	Cs1g_pb007410	-1.87407
				sb33678	1.3346	Cs1g_pb007940	-1.05939
				sb33818	1.36569	Cs1g_pb012640	-1.41405
				sb33820	1.03794	Cs1g_pb013530	-1.3432
				sb34061	1.41253	Cs1g_pb014650	-1.20627
				sb34118	1.01985	Cs1g_pb016570	-1.54385
				sb34163	1.19014	Cs1g_pb018680	-1.78483
				sb34228	1.35977	Cs1g_pb020580	-1.61346
				sb34391	1.26729	Cs1g_pb020940	-1.70883
				sb34442	1.62123	Cs1g_pb022750	-1.48498
				sb34542	1.04737	Cs1g_pb022820	-1.09757
				sb34750	1.14317	Cs1g_pb023780	-1.52156
				sb34771	1.72852	Cs2g_pb002580	-1.15195
				sb34787	1.88558	Cs2g_pb002660	-1.01357
				sb34888	1.68707	Cs2g_pb004080	-1.6147
				sb34924	1.47429	Cs2g_pb005570	-1.02966
				sb34960	1.31131	Cs2g_pb006170	-1.52036
				sb34994	1.16347	Cs2g_pb008030	-1.1832
				sb35042	1.34938	Cs2g_pb010900	-1.14008
				sb35070	1.32502	Cs2g_pb010960	-1.76696
				sb35081	1.13504	Cs2g_pb013800	-1.00045
				sb35289	1.2185	Cs2g_pb015830	-1.52767
				sb35301	1.33454	Cs2g_pb016250	-1.71535
				sb35345	1.4628	Cs2g_pb017830	-1.20782
				sb35550	1.59412	Cs2g_pb018730	-1.4592
				sb35606	1.61384	Cs2g_pb022980	-1.08338
				sb35642	1.13996	Cs2g_pb023510	-1.31736
				sb35706	1.50359	Cs2g_pb023880	-1.028
				sb35763	1.0768	Cs2g_pb024470	-1.06216
				sb35831	1.52776	Cs2g_pb024710	-1.49955
				sb36018	1.66205	Cs2g_pb024910	-1.52014
				sb36129	1.68504	Cs2g_pb028530	-1.02704
				sb36344	1.84982	Cs3g_pb001350	-1.31648
				sb36348	1.35964	Cs3g_pb001540	-1.88938
				sb36482	1.49341	Cs3g_pb002480	-1.23648
				sb36541	1.08187	Cs3g_pb003420	-1.47791
				sb36640	1.51958	Cs3g_pb009720	-1.52514
				sb36688	1.02568	Cs3g_pb012300	-1.0166
				sb36755	1.90173	Cs3g_pb013310	-1.0863
				sb36882	1.52144	Cs3g_pb013570	-1.56555
				sb36883	1.57116	Cs3g_pb014140	-1.26321
				sb36937	1.14149	Cs3g_pb015810	-1.29587
				sb37000	1.10077	Cs3g_pb016210	-1.14292
				sb37042	1.2361	Cs3g_pb016850	-1.62903
				sb37314	1.81091	Cs3g_pb017250	-1.69248
				sb37378	1.31796	Cs3g_pb020350	-1.48074
				sb37388	1.43244	Cs3g_pb020440	-1.11132
				sb37435	1.03531	Cs3g_pb022860	-1.02098
				sb37607	1.68262	Cs3g_pb029090	-1.17855
				sb37646	1.29807	Cs4g_pb000170	-1.36316
				sb37817	1.0081	Cs4g_pb005070	-1.26985
				sb37862	1.17817	Cs4g_pb005550	-1.01441
				sb37891	1.58775	Cs4g_pb005590	-1.03151
				sb37892	1.27106	Cs4g_pb008990	-1.57273
				sb37950	1.34497	Cs4g_pb011550	-1.8981
				sb38004	1.00176	Cs4g_pb012430	-1.22815
				sb38375	1.30201	Cs4g_pb012440	-1.66255
				sb10218	3.75569	Cs4g_pb016290	-1.13319
				sb10280	3.77985	Cs4g_pb016870	-1.2379
				sb10452	2.22971	Cs4g_pb017430	-1.95794
				sb10558	2.08758	Cs4g_pb018370	-1.53409
				sb11331	2.48022	Cs4g_pb019620	-1.27207
				sb11510	2.61198	Cs4g_pb021530	-1.23889
				sb11625	2.51359	Cs4g_pb021570	-1.53262
				sb11705	2.26756	Cs4g_pb021940	-1.02749
				sb11952	5.85887	Cs4g_pb024240	-1.1882
				sb11957	2.89741	Cs5g_pb001900	-1.00822
				sb11958	5.38289	Cs5g_pb003950	-1.22841
				sb11996	2.85129	Cs5g_pb004520	-1.06212
				sb12110	2.42437	Cs5g_pb006020	-1.29127
				sb12387	2.87047	Cs5g_pb007420	-1.51657
				sb12390	2.77857	Cs5g_pb007660	-1.50891
				sb12540	2.08932	Cs5g_pb010480	-1.5376
				sb12697	2.48912	Cs5g_pb010600	-1.26955
				sb12713	2.45156	Cs5g_pb011390	-1.28098
				sb12868	2.37726	Cs5g_pb012030	-1.86105
				sb12931	4.10017	Cs5g_pb012050	-1.46836
				sb13145	3.68817	Cs5g_pb012960	-1.64897
				sb13212	2.44532	Cs5g_pb014740	-1.09051
				sb13378	2.17514	Cs5g_pb015460	-1.65924
				sb13431	3.60469	Cs5g_pb015480	-1.7863
				sb13445	2.36988	Cs5g_pb017180	-1.05795
				sb13448	4.06743	Cs5g_pb023540	-1.0718
				sb13558	2.5622	Cs5g_pb029610	-1.29535
				sb13626	2.04966	Cs5g_pb029980	-1.08729
				sb13671	6.13212	Cs5g_pb030580	-1.09112
				sb13703	2.2122	Cs5g_pb031170	-1.68633
				sb13710	2.80005	Cs6g_pb000180	-1.71078
				sb13829	3.25227	Cs6g_pb002600	-1.49033
				sb13988	2.95368	Cs6g_pb005160	-1.43402
				sb14433	3.49935	Cs6g_pb008130	-1.71607
				sb14745	2.69514	Cs6g_pb008710	-1.51682
				sb14805	2.73654	Cs6g_pb011120	-1.11591
				sb15135	2.53621	Cs6g_pb014910	-1.24962
				sb15889	3.03679	Cs6g_pb017100	-1.1505
				sb16048	3.69804	Cs6g_pb018250	-1.22569
				sb16115	2.28751	Cs6g_pb019150	-1.32638
				sb16202	2.17044	Cs6g_pb020830	-1.54216
				sb16226	2.28055	Cs7g_pb006040	-1.15391
				sb16240	4.39907	Cs7g_pb006370	-1.36387
				sb16247	3.25645	Cs7g_pb006740	-1.46038
				sb16275	2.30828	Cs7g_pb008630	-1.07962
				sb16377	4.06902	Cs7g_pb011750	-1.81626
				sb16546	2.4593	Cs7g_pb014840	-1.64356
				sb16589	inf	Cs7g_pb014850	-1.12793
				sb16690	2.07595	Cs7g_pb018630	-1.34692
				sb16721	2.51555	Cs7g_pb025910	-1.29403
				sb16794	2.8296	Cs7g_pb026740	-1.47188
				sb16806	2.10734	Cs7g_pb026860	-1.57837
				sb16807	4.16674	Cs7g_pb027050	-1.15505
				sb16810	2.03345	Cs8g_pb001390	-1.02218
				sb16966	2.21041	Cs8g_pb001440	-1.24664
				sb17175	2.62508	Cs8g_pb003150	-1.12191
				sb17219	4.10635	Cs8g_pb007190	-1.05878
				sb17379	3.89933	Cs8g_pb008120	-1.75793
				sb17401	inf	Cs8g_pb008130	-1.30602
				sb17569	2.44375	Cs8g_pb016450	-1.42081
				sb17708	2.32558	Cs9g_pb000100	-1.19164
				sb17752	2.37196	Cs9g_pb004000	-1.26998
				sb18191	2.77724	Cs9g_pb004280	-1.00112
				sb18331	4.9723	Cs9g_pb005820	-1.28835
				sb18404	3.46276	Cs9g_pb015450	-1.78776
				sb18801	inf	Cs9g_pb017530	-1.87329
				sb18951	inf	Cs9g_pb019680	-1.04738
				sb19099	inf	CsUn_pb000740	-1.10339
				sb19102	inf	CsUn_pb001500	-1.28805
				sb19417	3.07857	CsUn_pb007870	-1.66562
				sb19501	2.76491	CsUn_pb033570	-1.25556
				sb19528	3.45851	CsUn_pb036280	-1.05301
				sb19649	2.80777	CsUn_pb042760	-1.18614
				sb19652	3.5678	CsUn_pb042810	-1.30504
				sb19711	3.29986	CsUn_pb051610	-1.38759
				sb19792	2.62776
				sb19820	2.87067
				sb19899	2.60112
				sb20045	2.34282
				sb20151	2.45569
				sb20344	3.24774
				sb20455	4.23655
				sb20538	3.9369
				sb20668	3.46562
				sb20819	2.69431
				sb20891	3.19665
				sb20942	2.93577
				sb21025	inf
				sb21083	inf
				sb21095	2.27675
				sb21186	inf
				sb21684	inf
				sb21716	3.10824
				sb21747	2.97505
				sb21778	2.20213
				sb22105	4.32937
				sb22589	2.26402
				sb22828	2.2721
				sb23115	2.2428
				sb23254	2.06272
				sb23263	2.21659
				sb23328	2.43701
				sb23488	2.83636
				sb23513	2.08445
				sb23720	2.45519
				sb23783	2.15347
				sb24007	inf
				sb24031	2.21956
				sb24501	2.83559
				sb24693	inf
				sb24709	2.68151
				sb24752	2.34645
				sb24832	2.62231
				sb24857	3.17752
				sb24882	2.85914
				sb24929	4.90535
				sb24947	3.15808
				sb25092	2.16848
				sb25356	2.60016
				sb25382	3.10322
				sb25480	4.0391
				sb25615	2.02404
				sb25738	3.06661
				sb25748	2.73635
				sb25784	2.25966
				sb25957	2.11746
				sb26102	3.2046
				sb26475	4.82271
				sb26764	4.81994
				sb26875	4.49544
				sb26879	5.98923
				sb26937	2.27963
				sb27012	2.65318
				sb27020	2.68686
				sb27112	2.40419
				sb27133	3.08582
				sb27139	4.64429
				sb27141	inf
				sb27245	2.87924
				sb27412	3.13599
				sb27584	2.10311
				sb27823	2.99234
				sb27952	2.39274
				sb28234	5.89203
				sb28318	2.6262
				sb28569	2.49919
				sb28707	inf
				sb28824	2.49578
				sb28905	2.1405
				sb28975	inf
				sb29112	3.1694
				sb29359	2.8089
				sb29569	2.9317
				sb29616	2.37888
				sb29769	4.33792
				sb29866	inf
				sb29975	2.37865
				sb30137	inf
				sb30444	4.34109
				sb30654	2.80593
				sb31110	3.74438
				sb31232	2.25666
				sb31453	3.24328
				sb31477	inf
				sb31527	3.00027
				sb31583	inf
				sb31668	2.54947
				sb31727	4.70456
				sb31759	6.10742
				sb31792	4.03126
				sb31797	3.46298
				sb31894	inf
				sb31937	2.25847
				sb32039	2.25548
				sb32277	2.07168
				sb32830	4.6847
				sb33108	5.18595
				sb33277	3.12038
				sb33421	4.46336
				sb33447	2.53538
				sb33637	2.13858
				sb34195	inf
				sb34333	inf
				sb34379	4.19017
				sb34769	2.22453
				sb34784	2.58876
				sb34881	2.54496
				sb34885	2.16389
				sb34920	inf
				sb35080	2.39251
				sb35506	inf
				sb35514	inf
				sb35698	9.21566
				sb35804	inf
				sb35872	4.08821
				sb35936	inf
				sb36345	3.05765
				sb36355	4.56284
				sb36410	2.31203
				sb36736	2.2521
				sb36800	2.07921
				sb36934	4.52659
				sb37136	2.06964
				sb37162	6.30339
				sb37264	4.84875
				sb37293	5.58286
				sb37375	inf
				sb37395	2.52658
				sb37413	4.77598
				sb37414	2.19752
				sb37518	2.02563
				sb37764	2.34067
				sb37887	2.52244
				sb37935	inf
				sb38276	2.29565
				sb38293	inf
				sb10082	-2.74545
				sb10135	-4.00311
				sb10318	-2.13603
				sb10765	-2.37586
				sb11206	-2.33565
				sb11681	-2.5376
				sb12162	-2.71535
				sb12164	-3.30375
				sb13349	#NAME?
				sb13604	-2.28261
				sb14048	-2.25741
				sb14562	-2.14119
				sb15181	#NAME?
				sb16302	-2.02108
				sb16361	-3.01224
				sb17059	-2.05444
				sb17062	-2.15609
				sb17205	-2.36344
				sb17417	-2.50983
				sb17510	-2.209
				sb17731	-2.33033
				sb18194	-2.71568
				sb18347	-2.52337
				sb18356	-2.31152
				sb18654	-2.35434
				sb18722	-2.67742
				sb18905	-2.0281
				sb19082	-4.31565
				sb19085	#NAME?
				sb19392	-2.56447
				sb19410	-2.0948
				sb19527	-2.18084
				sb20426	#NAME?
				sb21052	-2.16714
				sb21409	-2.00045
				sb21882	-2.57936
				sb21982	-2.13367
				sb21995	-2.73389
				sb22913	-3.15351
				sb23068	-3.46421
				sb23259	-2.00963
				sb23365	-2.58189
				sb23516	-2.67055
				sb23545	-2.4852
				sb24174	-2.2015
				sb24419	-2.34917
				sb24423	-2.86818
				sb24957	-2.11982
				sb25290	-2.01697
				sb25302	-2.80233
				sb25639	-3.25601
				sb25776	-2.89571
				sb27199	-2.64984
				sb27251	-4.70466
				sb27313	-2.12692
				sb27342	-2.09663
				sb27386	-2.0779
				sb27456	-2.08053
				sb27462	-2.11706
				sb27559	-3.3013
				sb28889	-3.20047
				sb28902	-2.29733
				sb28938	-2.13367
				sb29059	-2.15946
				sb29490	-2.08332
				sb30181	-2.45377
				sb30725	-2.19999
				sb30949	-3.24919
				sb31267	-2.19293
				sb31608	-2.09323
				sb31644	-2.28778
				sb31707	-2.23707
				sb32440	-2.5816
				sb32486	-2.31946
				sb32698	-2.22797
				sb32916	-2.00474
				sb33408	-2.36133
				sb33504	-2.15316
				sb33510	-2.06988
				sb33652	-5.23227
				sb33794	-2.41977
				sb34325	-2.19387
				sb34460	-2.65031
				sb34530	-2.75631
				sb34579	-3.53644
				sb34648	-2.61907
				sb34938	-2.34498
				sb35103	-2.41067
				sb35744	-2.43913
				sb35810	-2.0959
				sb36369	-2.14654
				sb36474	-2.0279
				sb36896	-2.37532
				sb37027	-2.31125
				sb37156	-2.94917
				sb37275	-2.50236
				sb37281	-2.01901
				sb37300	-2.58184
				sb37690	-3.07116
				sb37722	-2.11815
				sb37863	-2.07089
				sb38148	-2.20593
				sb38191	-2.08249
				sb38260	-2.12263
				sb38267	-2.88118
				sb10014	-1.70134
				sb10024	-1.95958
				sb10161	-1.00064
				sb10344	-1.37617
				sb10366	-1.66081
				sb10370	-1.19181
				sb10389	-1.40106
				sb10420	-1.14722
				sb10526	-1.2962
				sb10596	-1.5936
				sb10627	-1.77537
				sb10635	-1.84115
				sb10638	-1.88305
				sb10731	-1.30965
				sb10787	-1.17286
				sb10926	-1.24791
				sb11028	-1.33991
				sb11086	-1.85255
				sb11119	-1.81257
				sb11147	-1.30616
				sb11196	-1.1755
				sb11396	-1.50043
				sb11533	-1.78401
				sb11545	-1.85108
				sb11612	-1.59053
				sb11630	-1.87591
				sb11857	-1.53068
				sb11872	-1.12569
				sb12095	-1.20323
				sb12134	-1.05317
				sb12160	-1.05164
				sb12165	-1.94899
				sb12206	-1.55059
				sb12265	-1.12754
				sb12286	-1.12597
				sb12435	-1.33375
				sb12547	-1.24399
				sb12580	-1.04212
				sb12799	-1.10411
				sb12848	-1.58487
				sb12881	-1.60826
				sb13105	-1.06574
				sb13109	-1.87217
				sb13128	-1.83149
				sb13232	-1.57655
				sb13264	-1.13217
				sb13355	-1.74758
				sb13517	-1.00538
				sb13620	-1.79821
				sb13638	-1.04183
				sb13680	-1.71621
				sb13717	-1.13264
				sb13760	-1.10412
				sb14132	-1.44434
				sb14136	-1.63782
				sb14143	-1.96366
				sb14186	-1.29917
				sb14194	-1.3146
				sb14307	-1.60531
				sb14309	-1.55306
				sb14346	-1.0756
				sb14524	-1.04197
				sb14547	-1.9052
				sb14604	-1.13602
				sb14624	-1.07537
				sb14876	-1.01041
				sb14913	-1.07756
				sb15012	-1.82797
				sb15027	-1.77942
				sb15062	-1.20666
				sb15154	-1.69081
				sb15256	-1.43891
				sb15516	-1.41636
				sb15576	-1.73607
				sb15756	-1.01265
				sb15804	-1.47744
				sb15958	-1.81913
				sb16061	-1.16752
				sb16137	-1.89058
				sb16221	-1.17829
				sb16303	-1.85769
				sb16358	-1.97486
				sb16386	-1.84285
				sb16426	-1.45975
				sb16455	-1.13118
				sb16493	-1.57555
				sb16532	-1.95244
				sb16542	-1.17242
				sb16561	-1.0834
				sb16618	-1.12953
				sb16724	-1.85312
				sb17026	-1.94255
				sb17172	-1.83884
				sb17260	-1.35741
				sb17478	-1.43821
				sb17546	-1.07347
				sb17581	-1.05718
				sb17608	-1.17739
				sb17673	-1.3021
				sb17677	-1.01367
				sb17702	-1.71143
				sb17728	-1.11284
				sb17828	-1.29385
				sb17939	-1.56869
				sb17962	-1.18423
				sb18014	-1.49842
				sb18119	-1.25396
				sb18546	-1.10107
				sb18606	-1.03547
				sb18629	-1.17204
				sb18690	-1.15001
				sb18920	-1.68295
				sb18957	-1.17241
				sb19648	-1.16751
				sb19658	-1.54333
				sb19777	-1.15064
				sb19791	-1.03409
				sb20010	-1.10516
				sb20231	-1.25516
				sb20309	-1.02612
				sb20592	-1.16277
				sb20734	-1.55837
				sb20816	-1.41055
				sb20854	-1.55554
				sb20977	-1.48733
				sb21139	-1.46358
				sb21161	-1.72952
				sb21208	-1.06942
				sb21248	-1.45285
				sb21261	-1.25426
				sb21440	-1.44397
				sb21450	-1.70256
				sb21451	-1.18285
				sb21542	-1.41184
				sb21828	-1.86001
				sb21829	-1.85027
				sb21933	-1.93881
				sb22097	-1.27484
				sb22111	-1.12994
				sb22292	-1.05229
				sb22324	-1.09853
				sb22452	-1.85445
				sb22678	-1.17361
				sb22690	-1.50863
				sb22769	-1.08169
				sb22781	-1.38803
				sb22794	-1.00604
				sb22934	-1.2525
				sb23017	-1.27093
				sb23067	-1.82625
				sb23092	-1.39694
				sb23177	-1.58004
				sb23412	-1.62099
				sb23468	-1.78179
				sb23524	-1.84368
				sb23536	-1.00244
				sb23679	-1.05586
				sb23745	-1.23624
				sb23871	-1.19312
				sb23938	-1.18944
				sb23962	-1.29245
				sb24097	-1.29694
				sb24141	-1.73041
				sb24146	-1.03939
				sb24417	-1.54317
				sb24556	-1.69223
				sb24585	-1.28204
				sb24644	-1.57585
				sb24654	-1.1944
				sb24757	-1.05281
				sb24759	-1.82976
				sb24782	-1.18114
				sb24798	-1.15089
				sb24805	-1.38536
				sb24838	-1.81836
				sb25213	-1.84975
				sb25218	-1.49266
				sb25487	-1.1052
				sb25600	-1.46388
				sb25653	-1.19857
				sb25940	-1.18141
				sb26048	-1.95832
				sb26095	-1.38235
				sb26163	-1.16195
				sb26173	-1.78561
				sb26249	-1.82519
				sb26438	-1.28352
				sb26487	-1.50435
				sb26615	-1.74569
				sb26671	-1.1762
				sb26872	-1.21268
				sb27066	-1.36374
				sb27108	-1.48541
				sb27294	-1.35942
				sb27314	-1.83011
				sb27354	-1.23223
				sb27368	-1.90099
				sb27378	-1.72702
				sb27392	-1.45782
				sb27409	-1.20857
				sb27508	-1.62756
				sb27537	-1.00643
				sb27548	-1.05015
				sb27576	-1.12393
				sb27808	-1.12744
				sb27889	-1.33444
				sb27904	-1.25889
				sb27928	-1.61306
				sb27989	-1.51461
				sb28035	-1.33227
				sb28105	-1.08632
				sb28116	-1.2871
				sb28188	-1.15747
				sb28296	-1.07335
				sb28475	-1.06526
				sb28573	-1.88243
				sb28578	-1.6479
				sb28851	-1.12258
				sb28863	-1.69144
				sb28870	-1.34549
				sb28887	-1.32377
				sb29136	-1.46813
				sb29151	-1.09698
				sb29183	-1.06755
				sb29279	-1.3438
				sb29331	-1.01859
				sb29362	-1.17133
				sb29425	-1.11105
				sb29485	-1.10898
				sb29488	-1.31882
				sb29499	-1.22428
				sb29727	-1.60831
				sb29876	-1.96879
				sb29982	-1.01226
				sb30085	-1.53425
				sb30244	-1.19797
				sb30419	-1.23291
				sb30425	-1.21726
				sb30466	-1.90452
				sb30472	-1.75014
				sb30561	-1.48827
				sb30698	-1.16701
				sb30705	-1.85147
				sb30734	-1.59565
				sb30780	-1.20907
				sb30789	-1.07473
				sb30794	-1.63429
				sb30800	-1.09334
				sb30873	-1.54813
				sb31085	-1.13686
				sb31144	-1.80417
				sb31294	-1.94112
				sb31458	-1.18073
				sb31492	-1.417
				sb31497	-1.66818
				sb31642	-1.51719
				sb31836	-1.99225
				sb31879	-1.19843
				sb31898	-1.7782
				sb31942	-1.28865
				sb32006	-1.24964
				sb32047	-1.05504
				sb32098	-1.369
				sb32113	-1.43907
				sb32173	-1.87128
				sb32379	-1.00289
				sb32408	-1.38377
				sb32429	-1.1544
				sb32444	-1.72637
				sb32502	-1.50933
				sb32604	-1.52575
				sb32652	-1.38301
				sb32675	-1.78109
				sb32699	-1.68365
				sb32837	-1.29287
				sb33280	-1.64795
				sb33286	-1.79117
				sb33304	-1.21089
				sb33406	-1.92866
				sb33489	-1.0484
				sb33570	-1.85132
				sb33690	-1.44061
				sb33803	-1.2481
				sb33847	-1.16517
				sb33884	-1.83737
				sb33930	-1.06192
				sb34057	-1.62085
				sb34060	-1.77719
				sb34244	-1.5205
				sb34475	-1.41247
				sb34575	-1.75511
				sb34620	-1.29137
				sb34652	-1.91654
				sb34660	-1.64805
				sb34703	-1.84711
				sb34852	-1.93568
				sb34891	-1.47791
				sb34944	-1.53053
				sb35039	-1.25704
				sb35146	-1.5015
				sb35513	-1.33089
				sb35536	-1.15778
				sb35638	-1.5788
				sb35703	-1.01308
				sb35710	-1.36966
				sb35721	-1.62618
				sb35807	-1.0749
				sb35843	-1.04733
				sb35918	-1.11767
				sb36185	-1.92326
				sb36188	-1.1232
				sb36215	-1.64428
				sb36220	-1.18609
				sb36368	-1.88089
				sb36507	-1.04158
				sb36529	-1.26871
				sb36565	-1.24178
				sb36614	-1.36676
				sb36623	-1.69191
				sb36695	-1.30582
				sb36722	-1.21339
				sb36745	-1.6292
				sb36866	-1.9912
				sb36887	-1.05899
				sb37049	-1.7052
				sb37063	-1.0735
				sb37117	-1.60298
				sb37250	-1.96143
				sb37717	-1.64012
				sb37721	-1.72753
				sb37724	-1.50142
				sb37767	-1.54452
				sb37845	-1.15981
				sb37854	-1.20735
				sb37873	-1.00274
				sb37876	-1.02336
				sb38034	-1.45115
				sb38076	-1.25436
				sb38128	-1.74223
				sb38162	-1.55598
				sb38173	-1.62456
				sb38178	-1.51999
				sb38190	-1.09194
				sb38198	-1.8268
				sb38406	-1.16505
				sb38423	-1.87928
Note: ATL and SWO represent Atalantia and sweet orange, respectively. T6, T24, and T48 represent the treatment time points (inoculation with Xcc at 6 h, 24 h and 48 h); C6, C24, C48 represent the control (inoculation with sterile water at 6 h, 24 h and 48 h).
